# Supplementary material for: Defining the impact of melanopsin missense polymorphisms using in vivo functional rescue
Source: Hum Mol Genet. 2018 Apr 30;27(15):2589–603. doi: 10.1093/hmg/ddy150 (PMC6048994; doi:10.1093/hmg/ddy150)
Supplement: Supplementary Data [file ddy150_supp.zip]

Archive with 8 entries (7 files):
- ddy150-suppl_data/
- ddy150-suppl_data/FigS1.tif
- ddy150-suppl_data/FigS2.tif
- ddy150-suppl_data/FigS3.tif
- ddy150-suppl_data/FigS4.tif
- ddy150-suppl_data/FigS5.tif
- ddy150-suppl_data/FigS6.tif
- ddy150-suppl_data/FigS7.tif
